# Supplementary material for: Etoposide-mediated interleukin-8 secretion from bone marrow stromal cells induces hematopoietic stem cell mobilization
Source: BMC Cancer. 2020 Jul 2;20:619. doi: 10.1186/s12885-020-07102-x (PMC7330970; doi:10.1186/s12885-020-07102-x)
Supplement: Supplementary file 2 — Additional file 2. [file 12885_2020_7102_MOESM2_ESM.xlsx]

## Sheet: Sheet1
Table S2. Primers used for qRT-PCR
Target gene	Forward primer (5′ → 3′)	Reverse primer (5′ → 3′)
CXCR2	CAATGAATGAATGAATGGCTAAG	AAAGTTTTCAAGGTTCGTCCGTGTT
mTOR	TCGCTGAAGTCACACAGACC	CTTTGGCATATGCTCGGCAC
Endo cMYC	AAGTTTGAGGCAGTTAAAATTATGGCTGAAGC	TGACCTAACTCGAGGAGGAGCTGGAATC
GAPDH	GAGTCCACTGGCGTCTTCAC	TTCACACCCATGACGAACAT
