# Supplementary material for: Etoposide-mediated interleukin-8 secretion from bone marrow stromal cells induces hematopoietic stem cell mobilization
Source: BMC Cancer. 2020 Jul 2;20:619. doi: 10.1186/s12885-020-07102-x (PMC7330970; doi:10.1186/s12885-020-07102-x)
Supplement: Supplementary file 3 — Additional file 3. [file 12885_2020_7102_MOESM3_ESM.xlsx]

## Sheet: Sheet1
Table S3. Univariate and multivariate analyses of variables associated with adequate or successful mobilization
(A) Univariate and multivariate analyses for variables associated with adequate mobilization (CD34+ cells≥2×106/kg)
Variables	Univariate analysis		Multivariate analysis
	OR (95% CI)	p-value	OR (95% CI)	p-value
Age	0.959 (0.912–1.009)	0.11	0.949 (0.905–0.995)	0.031
Histology of lymphoma			━
Hodgkin lymphoma	1
Non-Hodgkin lymphoma, B cell	0.385 (0.056–2.666)	0.334
Non-Hodgkin lymphoma, T cell	0.544 (0.074-3.970)	0.548
Disease stage			━
Limited stage (Stage I-II)	1
Advanced stage (Stage III-IV)	0.536 (0.119–2.412)	0.417
Bone marrow involvement at diagnosis	0.493 (0.130–1.876)	0.493
Number of previous chemotherapy treatments	0.222 (0.096–0.466)	<0.001	0.219 (0.110–0.438)	<0.001
Disease status before mobilization			━
Complete remission	1
Partial remission	0.972 (0.309–3.061)	0.961
Time from diagnosis to start of mobilization (months)	0.997 (0.965–1.030)	0.997	━
Mobilization methods
Etoposide+G-CSF	1		1
G-CSF only	0.057 (0.013–0.244)	<0.001	0.069 (0.180–0.265)	<0.001
Cyclophosphamide+G-CSF	0.031 (0.007–0.145)	<0.001	0.033 (0.008–0.140)	<0.001
(B) Univariate and multivariate analyses for variables associated with successful mobilization (CD34+ cells≥5x106/kg)
Variables	Univariate analysis		Multivariate analysis
	OR (95% CI)	p-value	OR (95% CI)	p-value
Age	0.982 (0.949–1.016)	0.307	━
Histology of lymphoma
Hodgkin lymphoma	1		1
Non-Hodgkin lymphoma, B cell	0.214 (0.041–1.118)	0.068	0.181 (0.040–0.827)	0.027
Non-Hodgkin lymphoma, T cell	0.529 (0.100–2.793)	0.454	0.412 (0.087–1.945)	0.263
Disease stage			━
Limited stage (Stage I-II)	1
Advanced stage (Stage III-IV)	1.138 (0.457–2.838)	0.781
Bone marrow involvement at diagnosis	1.112 (0.436–2.834)	0.824
Number of previous chemotherapy treatments	0.401 (0.233–0.692)	<0.001	0.390 (0.242–0.629)	<0.001
Disease status before mobilization			━
Complete remission	1
Partial remission	1.259 (0.552–2.874)	0.584
Time from diagnosis to start of mobilization (months)	0.997 (0.965–1.030)	0.979	━
Mobilization methods
Etoposide+G-CSF	1		1
G-CSF only	0.132 (0.052–0.334)	<0.001	0.132 (0.052–0.334)	<0.001
Cyclophosphamide+G-CSF	0.079 (0.025–0.252)	<0.001	0.079 (0.025–0.252)	<0.001
